# Supplementary material for: SARS-CoV-2-Specific T-Cell as a Potent Therapeutic Strategy against Immune Evasion of Emerging COVID-19 Variants
Source: Int J Mol Sci. 2024 Sep 29;25(19):10512. doi: 10.3390/ijms251910512 (PMC11477143; doi:10.3390/ijms251910512)
Supplement: Supplementary file 1 [file ijms-25-10512-s001.zip]

Archive with 1 entries (1 files):
- ijms-3218655-supplementary.pdf
